# Supplementary material for: Solvent Screening for Solubility Enhancement of Theophylline in Neat, Binary and Ternary NADES Solvents: New Measurements and Ensemble Machine Learning
Source: Int J Mol Sci. 2021 Jul 8;22(14):7347. doi: 10.3390/ijms22147347 (PMC8304713; doi:10.3390/ijms22147347)
Supplement: Supplementary file 1 [file ijms-22-07347-s001.zip]

Archive with 1 entries (1 files):
- ijms-1243634-supplementary.pdf
